# Supplementary material for: Fast and scalable inference of multi-sample cancer lineages
Source: Genome Biol. 2015 May 6;16(1):91. doi: 10.1186/s13059-015-0647-8 (PMC4501097; doi:10.1186/s13059-015-0647-8)
Supplement: Additional file 1 — Evaluation of Phylosub. Performance evaluation of the Phylosub [29] program on the ccRCC dataset. [file 13059_2015_647_MOESM1_ESM.zip]

Archive with 24 entries (21 files):
- Phylosub-evaluation/
- Phylosub-evaluation/.DS_Store
- __MACOSX/
- __MACOSX/Phylosub-evaluation/
- __MACOSX/Phylosub-evaluation/._.DS_Store
- Phylosub-evaluation/Evaluation.pdf
- __MACOSX/Phylosub-evaluation/._Evaluation.pdf
- Phylosub-evaluation/top_k_trees.EV003.txt
- __MACOSX/Phylosub-evaluation/._top_k_trees.EV003.txt
- Phylosub-evaluation/top_k_trees.EV005.txt
- __MACOSX/Phylosub-evaluation/._top_k_trees.EV005.txt
- Phylosub-evaluation/top_k_trees.EV006.txt
- __MACOSX/Phylosub-evaluation/._top_k_trees.EV006.txt
- Phylosub-evaluation/top_k_trees.EV007.txt
- __MACOSX/Phylosub-evaluation/._top_k_trees.EV007.txt
- Phylosub-evaluation/top_k_trees.RK26.txt
- __MACOSX/Phylosub-evaluation/._top_k_trees.RK26.txt
- Phylosub-evaluation/top_k_trees.RMH002.txt
- __MACOSX/Phylosub-evaluation/._top_k_trees.RMH002.txt
- Phylosub-evaluation/top_k_trees.RMH004.txt
- __MACOSX/Phylosub-evaluation/._top_k_trees.RMH004.txt
- Phylosub-evaluation/top_k_trees.RMH008.txt
- __MACOSX/Phylosub-evaluation/._top_k_trees.RMH008.txt
- __MACOSX/._Phylosub-evaluation
