# Supplementary material for: Fast and scalable inference of multi-sample cancer lineages
Source: Genome Biol. 2015 May 6;16(1):91. doi: 10.1186/s13059-015-0647-8 (PMC4501097; doi:10.1186/s13059-015-0647-8)
Supplement: Additional file 1 — Evaluation of Phylosub. Performance evaluation of the Phylosub [29] program on the ccRCC dataset. [file 13059_2015_647_MOESM1_ESM.zip › Phylosub-evaluation/top_k_trees.EV007.txt]

id, 	 phi, 	 nChildren, 	 nGenes, 	 genes 
0,	[ 1.  1.  1.  1.  1.  1.  1.  1.],	1,	0,	
1,	[ 0.63   0.542  0.29   0.679  0.203  0.437  0.423  0.194],	3,	1,	VHL
2,	[ 0.09   0.118  0.13   0.238  0.027  0.11   0.171  0.099],	1,	55,	LPAR3; C1orf105; FASLG; KCNT2; SCRN3; WDFY3; LAMA2; ERLIN2; RP1; FAM110B; DCP1B; FGFR1OP2; C15orf63; MAP2K6; KCNJ15; DSCAM; SREBF2; MED14; BAP1; OMD; TMC3; DOCK8; TSKU; SMAD2; TNR; TPRG1; NPY1R; ALMS1; SETD2; KDR; SAMD9; R3HDM2; PCDH17; PHLPP1; KLHL13; ACOT12; NOP2; PITPNC1; N4BP2L1; SETD2; COL28A1; KCNU1; C10orf118; TRIM22; TMEM132B; TP53; GPR128; OR10G4; PGS1; NLRP5; MAGEB6; FAM47C; ELOVL7; KIAA1009; PSG4
3,	[ 0.008  0.103  0.129  0.224  0.02   0.078  0.022  0.023],	0,	2,	ZNF846; TIMP3
4,	[ 0.046  0.266  0.07   0.395  0.029  0.103  0.065  0.018],	5,	0,	
5,	[ 0.005  0.011  0.012  0.021  0.001  0.005  0.003  0.001],	0,	1,	POLR1A
6,	[ 0.004  0.008  0.025  0.049  0.     0.018  0.004  0.001],	0,	1,	PIK3CA


      /2 /-3
-0 /1|
     |   /-5
      \4|
         \-6

Number of non-empty nodes in the tree: 5


id, 	 phi, 	 nChildren, 	 nGenes, 	 genes 
0,	[ 1.  1.  1.  1.  1.  1.  1.  1.],	1,	0,	
1,	[ 0.049  0.368  0.476  0.51   0.845  0.356  0.797  0.666],	3,	18,	LPAR3; C1orf105; FASLG; KCNT2; VHL; LAMA2; ERLIN2; RP1; FAM110B; FGFR1OP2; C15orf63; MAP2K6; KCNJ15; SREBF2; MED14; BAP1; TMC3; TSKU
2,	[ 0.01   0.075  0.115  0.031  0.012  0.061  0.141  0.127],	0,	41,	SCRN3; WDFY3; DCP1B; DSCAM; OMD; DOCK8; SMAD2; TNR; TPRG1; NPY1R; ALMS1; SETD2; KDR; SAMD9; R3HDM2; PHLPP1; KLHL13; POLR1A; ACOT12; NOP2; PITPNC1; N4BP2L1; SETD2; COL28A1; KCNU1; C10orf118; TRIM22; TMEM132B; TP53; GPR128; OR10G4; PGS1; NLRP5; ZNF846; TIMP3; MAGEB6; FAM47C; ELOVL7; KIAA1009; PSG4; PIK3CA
3,	[ 0.018  0.224  0.056  0.081  0.028  0.127  0.107  0.517],	0,	1,	PCDH17


      /-2
-0 /1|
      \-3

Number of non-empty nodes in the tree: 3


id, 	 phi, 	 nChildren, 	 nGenes, 	 genes 
0,	[ 1.  1.  1.  1.  1.  1.  1.  1.],	1,	0,	
1,	[ 0.19   0.922  0.216  0.09   0.763  0.335  0.965  0.446],	4,	20,	LPAR3; C1orf105; FASLG; KCNT2; VHL; LAMA2; ERLIN2; RP1; FAM110B; DCP1B; FGFR1OP2; C15orf63; MAP2K6; KCNJ15; SREBF2; MED14; BAP1; OMD; DOCK8; TPRG1
2,	[ 0.112  0.425  0.095  0.036  0.011  0.162  0.11   0.047],	1,	36,	SCRN3; WDFY3; DSCAM; TMC3; TSKU; SMAD2; TNR; NPY1R; ALMS1; SETD2; KDR; R3HDM2; PCDH17; PHLPP1; POLR1A; ACOT12; NOP2; PITPNC1; N4BP2L1; SETD2; COL28A1; KCNU1; C10orf118; TRIM22; TMEM132B; TP53; GPR128; OR10G4; PGS1; NLRP5; ZNF846; MAGEB6; FAM47C; ELOVL7; KIAA1009; PIK3CA
3,	[ 0.005  0.235  0.003  0.017  0.01   0.031  0.105  0.028],	0,	1,	TIMP3
4,	[ 0.059  0.227  0.016  0.026  0.011  0.099  0.153  0.03 ],	2,	2,	KLHL13; SAMD9
5,	[ 0.001  0.143  0.001  0.012  0.003  0.032  0.089  0.007],	0,	1,	PSG4


      /2 /-3
-0 /1|
      \4 /-5

Number of non-empty nodes in the tree: 5
