# Supplementary material for: Fast and scalable inference of multi-sample cancer lineages
Source: Genome Biol. 2015 May 6;16(1):91. doi: 10.1186/s13059-015-0647-8 (PMC4501097; doi:10.1186/s13059-015-0647-8)
Supplement: Additional file 1 — Evaluation of Phylosub. Performance evaluation of the Phylosub [29] program on the ccRCC dataset. [file 13059_2015_647_MOESM1_ESM.zip › Phylosub-evaluation/top_k_trees.RMH002.txt]

id, 	 phi, 	 nChildren, 	 nGenes, 	 genes 
0,	[ 1.  1.  1.  1.  1.],	1,	0,	
1,	[ 0.584  0.25   0.226  0.649  0.457],	3,	9,	CYR61; ZDHHC3; GNPDA2; DCBLD1; LDB3; GAS6; NPEPPS; DPP6; ASAP1
2,	[ 0.092  0.002  0.134  0.17   0.114],	0,	39,	CENPF; MARCO; WDR33; CEP63; KCNB2; CSMD3; SHANK1; GLB1; BAP1; CYP17A1; FBN2; RIMS2; CTNNA2; UROC1; DOT1L; PTPRT; HIVEP3; MTMR11; ATL2; PBRM1; TAAR1; CDH23; GRID1; CILP; FAM129C; ITPR1; ZNF518B; KIAA1217; TTLL9; CCKBR; GOLGA3; AIFM3; ROCK1; BSN; HTT; PCM1; OR51V1; TP53; ELAC1
3,	[ 0.217  0.208  0.085  0.441  0.071],	0,	3,	C12orf40; C17orf90; SYBU


      /-2
-0 /1|
      \-3

Number of non-empty nodes in the tree: 3


id, 	 phi, 	 nChildren, 	 nGenes, 	 genes 
0,	[ 1.  1.  1.  1.  1.],	1,	0,	
1,	[ 0.407  0.177  0.201  0.273  0.767],	1,	9,	CYR61; MARCO; WDR33; ZDHHC3; DCBLD1; LDB3; C17orf90; CYP17A1; PBRM1
2,	[ 0.022  0.048  0.102  0.214  0.119],	0,	42,	CENPF; CEP63; GNPDA2; KCNB2; GAS6; NPEPPS; CSMD3; SHANK1; GLB1; BAP1; DPP6; ASAP1; FBN2; RIMS2; CTNNA2; UROC1; DOT1L; PTPRT; HIVEP3; MTMR11; ATL2; TAAR1; CDH23; GRID1; CILP; FAM129C; ITPR1; ZNF518B; KIAA1217; TTLL9; CCKBR; GOLGA3; AIFM3; ROCK1; BSN; HTT; PCM1; SYBU; OR51V1; C12orf40; TP53; ELAC1


-0 /1 /-2

Number of non-empty nodes in the tree: 2


id, 	 phi, 	 nChildren, 	 nGenes, 	 genes 
0,	[ 1.  1.  1.  1.  1.],	1,	0,	
1,	[ 0.824  0.141  0.973  0.544  0.972],	3,	2,	C17orf90; CSMD3
2,	[ 0.05   0.011  0.221  0.135  0.163],	1,	44,	CYR61; CENPF; MARCO; WDR33; ZDHHC3; CEP63; GNPDA2; DCBLD1; KCNB2; LDB3; GAS6; SHANK1; GLB1; BAP1; DPP6; ASAP1; CYP17A1; FBN2; RIMS2; CTNNA2; UROC1; DOT1L; PTPRT; HIVEP3; MTMR11; ATL2; PBRM1; CDH23; GRID1; CILP; FAM129C; ITPR1; KIAA1217; CCKBR; GOLGA3; AIFM3; ROCK1; BSN; PCM1; SYBU; OR51V1; C12orf40; TP53; ELAC1
3,	[ 0.     0.005  0.144  0.058  0.103],	0,	3,	ZNF518B; TAAR1; TTLL9
4,	[ 0.102  0.001  0.06   0.182  0.375],	1,	0,	
5,	[ 0.034  0.001  0.043  0.096  0.139],	0,	1,	NPEPPS
6,	[ 0.045  0.039  0.132  0.157  0.09 ],	3,	0,	
7,	[ 0.037  0.01   0.038  0.128  0.039],	0,	1,	HTT


      /2 /-3
     |
-0 /1|-4 /-5
     |
      \6 /-7

Number of non-empty nodes in the tree: 5
