# Supplementary material for: Fast and scalable inference of multi-sample cancer lineages
Source: Genome Biol. 2015 May 6;16(1):91. doi: 10.1186/s13059-015-0647-8 (PMC4501097; doi:10.1186/s13059-015-0647-8)
Supplement: Additional file 1 — Evaluation of Phylosub. Performance evaluation of the Phylosub [29] program on the ccRCC dataset. [file 13059_2015_647_MOESM1_ESM.zip › Phylosub-evaluation/top_k_trees.RMH004.txt]

id, 	 phi, 	 nChildren, 	 nGenes, 	 genes 
0,	[ 1.  1.  1.  1.  1.  1.],	1,	0,	
1,	[ 0.292  0.451  0.336  0.592  0.15   0.246],	4,	29,	SCMH1; NUDT17; EPHX1; TET3; CFLAR; VHL; NDUFAF2; CSF1R; FILIP1; WDR11; FOXJ2; ITGA5; OGFOD2; CGNL1; ITGB3; NACA2; TGIF1; DPF1; CPEB2; BDP1; GRIK3; KIAA1211; MCTP1; KIF11; C14orf102; WDR64; YTHDC2; CEP76; CEACAM16
2,	[ 0.094  0.01   0.03   0.035  0.019  0.063],	1,	98,	DYX1C1; PTEN; FCRL5; ASPM; PBRM1; PRSS35; PNISR; ATM; NYNRIN; PIK3R5; ZSCAN4; HAND2; CLEC1B; DNAH7; KCNA10; PDK4; CRP; APOB; EYS; DDX56; NFX1; NAV3; SLITRK6; NIN; TMEM199; SMARCA4; ZNF627; SYNJ1; CHRDL1; ARID1A; NRXN1; LCT; PBRM1; EPHA6; ATP11B; MAGI2; ABCA1; PCDH9; TAX1BP3; CCR7; ZFP82; TOM1; AIM2; BARD1; GPR98; POU4F3; SLMAP; B3GALNT1; PCDH7; SEC24D; PMS2; GPR26; OR4D10; FAT3; GPHN; PARP6; C16orf96; CNDP2; UNC13A; SPINT2; RNF113A; KIAA0319L; USP13; FUCA1; B3GALNT2; APOB; MSH6; UNC80; FN1; COL6A3; FYCO1; KALRN; ZIC1; PRDM13; SYNE1; ZNF398; PLEC; LMX1B; FAM107B; NPAP1; KIF23; SCAPER; MBD1; SAFB2; AP1M2; ASXL1; AP5S1; PPP1R3F; FAM71E2; SLC39A1; BBS5; RGS20; BMPR1A; ANO5; ATP2A1; HYDIN; TXNL4B; ATRX
3,	[ 0.003  0.002  0.004  0.007  0.002  0.005],	0,	1,	ADCY10
4,	[ 0.031  0.011  0.054  0.002  0.011  0.057],	0,	1,	CANT1
5,	[ 0.092  0.012  0.033  0.03   0.017  0.044],	0,	1,	GPR141
6,	[ 0.003  0.004  0.057  0.023  0.012  0.061],	0,	5,	KDM1B; PCDHB15; RELN; GRHL2; POLD1


      /2 /-3
     |
     |--4
-0 /1|
     |--5
     |
      \-6

Number of non-empty nodes in the tree: 6


id, 	 phi, 	 nChildren, 	 nGenes, 	 genes 
0,	[ 1.  1.  1.  1.  1.  1.],	1,	0,	
1,	[ 0.406  0.603  0.503  0.437  0.356  0.372],	9,	29,	SCMH1; NUDT17; EPHX1; TET3; CFLAR; VHL; NDUFAF2; CSF1R; FILIP1; WDR11; FOXJ2; ITGA5; OGFOD2; CGNL1; ITGB3; NACA2; TGIF1; DPF1; BDP1; GRIK3; KIAA1211; MCTP1; DYX1C1; C14orf102; ASPM; PIK3R5; CEP76; ABCA1; CEACAM16
2,	[ 0.074  0.005  0.06   0.025  0.11   0.034],	0,	87,	CPEB2; KIF11; WDR64; PTEN; PBRM1; PNISR; ATM; ZSCAN4; HAND2; CLEC1B; DNAH7; KCNA10; PDK4; CRP; APOB; EYS; DDX56; NFX1; NAV3; SLITRK6; NIN; TMEM199; SMARCA4; ZNF627; SYNJ1; CHRDL1; ARID1A; LCT; EPHA6; ATP11B; MAGI2; PCDH9; CCR7; ZFP82; TOM1; AIM2; BARD1; GPR98; PCDHB15; POU4F3; RELN; SLMAP; B3GALNT1; PCDH7; SEC24D; PMS2; GPR26; OR4D10; FAT3; GPHN; C16orf96; CNDP2; UNC13A; RNF113A; KIAA0319L; ADCY10; B3GALNT2; APOB; MSH6; UNC80; FN1; COL6A3; FYCO1; KALRN; KDM1B; PRDM13; SYNE1; ZNF398; GRHL2; LMX1B; FAM107B; KIF23; MBD1; AP1M2; POLD1; ASXL1; AP5S1; SLC39A1; BBS5; GPR141; RGS20; BMPR1A; ANO5; ATP2A1; HYDIN; CANT1; ATRX
3,	[ 0.019  0.12   0.072  0.022  0.04   0.056],	0,	5,	PRSS35; NPAP1; TAX1BP3; YTHDC2; TXNL4B
4,	[ 0.079  0.171  0.037  0.031  0.052  0.009],	1,	7,	PLEC; SAFB2; PPP1R3F; FAM71E2; PBRM1; USP13; FUCA1
5,	[ 0.016  0.011  0.016  0.008  0.02   0.002],	0,	4,	SPINT2; SCAPER; NRXN1; FCRL5
6,	[ 0.051  0.009  0.037  0.01   0.049  0.046],	0,	2,	ZIC1; NYNRIN
7,	[ 0.093  0.023  0.005  0.015  0.044  0.03 ],	0,	1,	PARP6


      /-2
     |
     |--3
     |
-0 /1|-4 /-5
     |
     |--6
     |
      \-7

Number of non-empty nodes in the tree: 7


id, 	 phi, 	 nChildren, 	 nGenes, 	 genes 
0,	[ 1.  1.  1.  1.  1.  1.],	1,	0,	
1,	[ 0.514  0.623  0.93   0.773  0.556  0.413],	5,	23,	SCMH1; NUDT17; EPHX1; TET3; CFLAR; VHL; NDUFAF2; CSF1R; WDR11; FOXJ2; ITGA5; OGFOD2; CGNL1; ITGB3; NACA2; TGIF1; DPF1; BDP1; KIAA1211; WDR64; ASPM; ATM; NYNRIN
2,	[ 0.024  0.092  0.106  0.034  0.099  0.068],	1,	105,	FILIP1; CPEB2; GRIK3; MCTP1; DYX1C1; KIF11; C14orf102; YTHDC2; PTEN; FCRL5; PBRM1; PRSS35; PNISR; PIK3R5; CEP76; ZSCAN4; HAND2; CLEC1B; DNAH7; KCNA10; PDK4; CRP; APOB; EYS; DDX56; NFX1; NAV3; SLITRK6; NIN; TMEM199; SMARCA4; ZNF627; SYNJ1; CHRDL1; ARID1A; NRXN1; LCT; EPHA6; ATP11B; MAGI2; ABCA1; PCDH9; TAX1BP3; CCR7; ZFP82; CEACAM16; TOM1; AIM2; BARD1; GPR98; POU4F3; SLMAP; PCDH7; SEC24D; PMS2; GPR26; OR4D10; FAT3; GPHN; PARP6; C16orf96; CNDP2; UNC13A; SPINT2; RNF113A; KIAA0319L; USP13; FUCA1; ADCY10; APOB; MSH6; UNC80; FN1; COL6A3; FYCO1; KALRN; ZIC1; KDM1B; PRDM13; ZNF398; GRHL2; PLEC; LMX1B; FAM107B; NPAP1; KIF23; SCAPER; MBD1; SAFB2; AP1M2; POLD1; ASXL1; AP5S1; FAM71E2; SLC39A1; BBS5; GPR141; RGS20; BMPR1A; ANO5; ATP2A1; HYDIN; TXNL4B; CANT1; ATRX
3,	[ 0.016  0.067  0.068  0.019  0.086  0.005],	0,	5,	B3GALNT2; PBRM1; PCDHB15; RELN; B3GALNT1
4,	[ 0.046  0.109  0.149  0.307  0.144  0.145],	0,	2,	PPP1R3F; SYNE1


      /2 /-3
-0 /1|
      \-4

Number of non-empty nodes in the tree: 4
