# Supplementary material for: Fast and scalable inference of multi-sample cancer lineages
Source: Genome Biol. 2015 May 6;16(1):91. doi: 10.1186/s13059-015-0647-8 (PMC4501097; doi:10.1186/s13059-015-0647-8)
Supplement: Additional file 3 — Detailed simulation results. [file 13059_2015_647_MOESM3_ESM.xlsx]

## Sheet: Sheet1
LOCALIZED SAMPLING
SSNV Group Asignment Evaluation
CNV = 0%			Averaged over 100 Trees
Num Samples	Sim SNVs	True VAF	10,000X	1,000X	100X			Avg num nodes per simulated tree = 148.25
5	26.58	99.2425	98.937	99.1115	97.1612	% Correct / Sim (Sensitivity)
		99.6068	99.3489	99.4494	99.234	% Correct / Found (Precision)
10	43.87	99.2088	98.5439	98.4862	94.9549
		99.49	99.0747	98.8805	97.616
15	53.64	98.8249	98.249	97.9239	94.2299
		99.2466	98.6434	98.5355	96.5272
P_CNV = 0.18 (80%)			Averaged over 100 Trees
Num Samples	Sim SNVs	True VAF	10,000X	1,000X	100X			Avg num nodes per simulated tree = 102064.6
5	42.19	96.9195	96.7199	96.6907	95.4603	% Correct / Sim (Sensitivity)
		99.8117	99.6989	99.7149	99.6652	% Correct / Found (Precision)
10	89.69	97.8337	97.5144	97.6651	96.0215
		99.836	99.7892	99.7496	99.4726
15	131.1	96.9361	96.7358	96.5064	95.4019
		99.7014	99.5787	99.5816	99.1616
Tree Topology Evaluation: Ancestry and Sibling Relationships
CNV = 0%					Averaged over Number of Trees Found
Num Samples	Coverage	Trees Found	% SNVs	% A-D Found	% A-D Ordered	% A-D Correct	% A-D As Sib	% Sib Found	% Sib Correct	% Sib As A-D
5	True VAF	94	98.871	99	41.5	100	30.2	98.2	83.2	7.3	(+) private
							2.6			1.5	(-) private
	10,000X	95	98.796	98.7	40.4	99.9	30.5	97.8	82.5	7.7
							2.5			1.4
	1,000X	95	98.608	97.7	39.7	100	30.5	97.1	82.8	7.2
							2.3			1.3
	100X	97	96.764	93.2	38.7	99.8	31.4	93.1	81.8	7.9
							3.5			1.7
10	True VAF	97	97.538	96.2	58.8	100	43.1	96.9	94.4	3.3
							2.2			0.2
	10,000X	98	96.49	94.4	57.3	100	44.9	95.2	94	3.6
							4			0.4
	1,000X	98	97.447	96.4	57.5	99.9	45.2	96.8	94.1	3.7
							3.9			0.4
	100X	93	90.785	75.7	52.3	99.7	38.6	78	93.9	3.4
							4.4			0.7
15	True VAF	99	91.704	85	63.1	100	40.8	88	96.6	2
							2.2			0.2
	10,000X	98	92.3	85.3	61.2	100	44.3	87.6	96.2	2.4
							3.5			0.3
	1,000X	93	94.668	83.5	61.5	99.9	42.7	85.4	96.1	2.6
							4.3			0.6
	100X	92	81.131	55.2	48.4	99.4	37.4	61.3	96.1	2.1
							5			0.3
Coverage = 1,000X
Num Samples	P_CNV (% CNV)	Trees Found	% SNVs	% A-D Found	% A-D Ordered	% A-D Correct	% A-D As Sib	% Sib Found	% Sib Correct	% Sib As A-D
5	0.1 (65%)	92	96.4303	88.1446	16.9798	96.3963	0.369007	93.9101	82.3537	0.0959
	0.18 (80%)	95	96.1602	89.0686	14.4379	93.6755	19.9849	92.625	80.7595	2.3922		Avg num nodes per tree = 102064.6
10	0.1 (65%)	90	91.9736	72.0411	20.4819	96.7623	0.734826	86.7393	91.7965	0.0299
	0.18 (80%)	91	94.8155	77.1292	14.618	93.5188	24.8717	90.935	91.8131	1.31469
15	0.1 (65%)	87	89.4215	59.6753	16.7321	98.0613	0.851995	82.314	94.9829	0.0269
	0.18 (80%)	97	91.823	65.9	11.14	92.5	23.3	85.45	94.56	0.735196
RANDOMIZED SAMPLING
SSNV Group Asignment Evaluation
CNV = 0%			Averaged over 100 Trees
Num Samples	Sim SNVs	True VAF	10,000X	1,000X	100X			Avg num nodes per simulated tree = 153.06
5	25.03	99.4659	99.1432	99.299	97.4165	% Correct / Sim (Sensitivity)
		99.732	99.476	99.67	98.6611	% Correct / Found (Precision)
10	40.66	99.5076	99.1206	98.9777	96.3034
		99.6671	99.3936	99.2509	97.678
15	50.96	99.0595	98.6764	98.4608	94.473
		99.325	98.9947	98.8148	97.3752
P_CNV = 0.18 (80%)			Averaged over 100 Trees
Num Samples	Sim SNVs	True VAF	10,000X	1,000X	100X			Avg num nodes per simulated tree = 102064.6
5	44.52	97.3562	97.2668	97.3938	95.8936	% Correct / Sim (Sensitivity)
		99.8834	99.7773	99.7991	99.6955	% Correct / Found (Precision)
10	88.57	97.5256	97.3161	97.3297	95.8916
		99.9	99.8033	99.8131	99.5202
15	136.07	97.5503	97.3563	97.1605	95.7819
		99.7713	99.6721	99.6411	99.2859
Tree Topology Evaluation: Ancestry and Sibling Relationships
CNV = 0%					Averaged over Number of Trees Found
Num Samples	Coverage	Trees Found	% SNVs	% A-D Found	% A-D Ordered	% A-D Correct	% A-D As Sib	% Sib Found	% Sib Correct	% Sib As A-D
5	True VAF	98	99.5206	99.5	40.4	100	26.3	99.2	84.8	6.6	(+) private
							2.2			0.9	(-) private
	10,000X	98	99.2409	98.7	39	100	27.4	98.8	84.7	7
							2.1			1.3
	1,000X	98	99.4407	99.5	38.1	99.7	29.2	98.9	83.9	7.5
							2.5			2.2
	100X	97	97.3232	94.8	35.2	99.7	30.1	95.3	83.7	7.2
							2.8			2.2
10	True VAF	95	97.7373	96.5	58.2	100	38.1	96.7	93.5	4.2
							1.9			1.4
	10,000X	96	97.0241	96.1	56.5	100	39.8	96.2	93.3	4.3
							2.3			1.2
	1,000X	96	96.9503	95.7	57.4	99.9	38.7	96	92.7	4.8
							2.4			1.5
	100X	91	90.482	80.4	47.9	99.5	40.3	83.3	92.8	4.4
							5.7			1.5
15	True VAF	96	92.0526	87.5	61.7	100	41.5	89.1	96.9	2
							2			0.3
	10,000X	100	90.6397	83.6	59.1	100	41.8	85.8	96.6	2.1
							2.6			0.3
	1,000X	100	91.7582	85.4	59.1	100	43.5	87.8	96.7	2.1
							2.9			0.3
	100X	98	81.7993	57.1	46.1	99.8	36.5	63.1	96.2	2.2
							2.2			0.4
Coverage = 1,000X
Num Samples	P_CNV (% CNV)	Trees Found	% SNVs	% A-D Found	% A-D Ordered	% A-D Correct	% A-D As Sib	% Sib Found	% Sib Correct	% Sib As A-D
5	0.1 (65%)	97	96.865	89.2892	16.5965	97.5422	0.461	93.7556	81.883	0.276
	0.18 (80%)	98	97.4169	91.9558	10.7369	96.0979	0.203622	94.8471	80.4636	0.0189		Avg num nodes per tree = 102064.6
10	0.1 (65%)	94	93.025	73.3942	20.4765	97.456	1.31995	87.6933	92.3664	0.0677
	0.18 (80%)	92	94.5467	78.9683	11.9533	93.1291	0.405094	90.4743	91.716	0.0108
15	0.1 (65%)	92	90.111	63.9783	18.2555	97.6712	1.13985	81.9353	95.0385	0.126
	0.18 (80%)	94	92.8787	69.5504	10.7873	94.466	0.351598	87.4548	94.805	0.00526
